# Supplementary material for: An Overview of Recent Clinical Trials for Diabetic Foot Ulcer Therapies
Source: J Clin Med. 2024 Dec 16;13(24):7655. doi: 10.3390/jcm13247655 (PMC11676782; doi:10.3390/jcm13247655)
Supplement: Supplementary file 1 [file jcm-13-07655-s001.zip]

Archive with 1 entries (1 files):
- jcm-3318790-supplementary.pdf
